# Supplementary material for: NOX2/NLRP3-Inflammasome-Dependent Microglia Activation Promotes As(III)-Induced Learning and Memory Impairments in Developmental Rats
Source: Toxics. 2025 Jun 26;13(7):538. doi: 10.3390/toxics13070538 (PMC12299122; doi:10.3390/toxics13070538)
Supplement: Supplementary file 1 [file toxics-13-00538-s001.zip]

Archive with 1 entries (1 files):
- toxics-3618354-supplementary.pdf
